# Supplementary material for: Stability of Bioactive Compounds in Olive-Pomace Oil at Frying Temperature and Incorporation into Fried Foods
Source: Foods. 2021 Nov 24;10(12):2906. doi: 10.3390/foods10122906 (PMC8700722; doi:10.3390/foods10122906)
Supplement: Supplementary file 1 [file foods-10-02906-s001.zip]

Archive with 1 entries (1 files):
- foods-1462533-supplementary.pdf
